# Supplementary material for: Clinical feasibility of NGS liquid biopsy analysis in NSCLC patients
Source: PLoS One. 2019 Dec 20;14(12):e0226853. doi: 10.1371/journal.pone.0226853 (PMC6924668; doi:10.1371/journal.pone.0226853)
Supplement: S1 Table — (XLSX) [file pone.0226853.s001.xlsx]

## Sheet: Sheet1
PATIENT	GENDER	AGE OF DIAGNOSIS	MUTATION DETECTED
52	Female	69	BRAF c.1337_1340delinsTGAA (p.S446_S447delinsLN)
33	Female	63	BRAF c.1799T>A ( pV600E)
86	Female	74	BRAF: c.1799T>A (p.V600E)
28	Female	76	EGFR c.2573T>G (p.L858R), BRAF c.1337_1340delinsTGAA (p.S446_447delinsLN), TP53 c.701A>G (p.Y234C)
108	Male	66	EGFR Exon 18: c.2155G>T (p.G719C) , EGFR: c.2303G>T (p.S768I ), TP53: c.733G>T (p.G245C ), PIK3CA: c.3140A>T (p.H1047L)
68	Female	72	EGFR exon 18: c.2156G>C (p.G719A)
97	Male	58	EGFR exon 19: c.2239_2248delTTAAGAGAAGinsC ( p.Leu747_Ala750delinsP), TP53 c.818G>T (p.R273C)
113	Female	71	EGFR exon 19: c.2235_2249delGGAATTAAGAGAAGC (p.E746_A750del)
19	Male	50	EGFR exon 19: c.2236_2250delGAATTAAGAGAAGCA (p.E746_A750del)
39	Male	55	EGFR exon 19: c.2236_2250delGAATTAAGAGAAGCA (p.E746_A750del)
114	Male	57	EGFR exon 19: c.2236_2250delGAATTAAGAGAAGCA (p.E746_A750del)
115	Female	68	EGFR exon 19: c.2239_2248TTAAGAGAAG>C (p.L747_A750>P)
1	Female	83	EGFR exon 19: c.2239_2253>CAA (p.L747_T751>Q)
67	Female	67	EGFR exon 18: c.2156G>C (p.G719A)
112	Male	79	EGFR exon 21: c.2573T>G (p.L858R)
43	Male	43	EGFR Exon 21: c.2573T>G (p.L858R) & c.2303G>T (p.S768I)
95	Male	46	EGFR exon 21: c.2573T>G (p.L858R), MET c.3335A>G (p.H1112R)
44	Male	64	EGFR Exon 21:c.2582T>A (p.L861Q)
119	Female	46	EML-ALK TRANSLOCATION (EML4(6) - ALK(20))
78	Female	78	ERBB2 c.2313_2324dupATACGTGATGGC
116	Male	69	ERBB2: c.2324_2325insATACGTGATGGC (p.E770_A771insAYVM)
103	Male	88	ERBB2: c.2324_2325insATACGTGATGGC (p.E770_A771insAYVM), TP53 c.844C>T (p.R282W)
48	Male	56	KRAS c.175G>A (p.A59T), ERBB2 c.2313_2315delinsCAT (p.Y222I)
11	Male	49	KRAS c.34G>T (p.G12C)
16	Male	63	KRAS c.34G>T (p.G12C)
88	Male	76	KRAS c.34G>T (p.G12C), BRAF c.1411G>T (p.V471F), TP53 c.724G>T (p.D242Y)
7	Male	66	KRAS c.34G>T (p.G12C), TP53 c.463A>C (p.T116P), STK11 c.134T>C (p.L45P)
24	Male	55	KRAS c.35G>A (p.G12D)
36	Male	56	KRAS c.35G>A (p.G12D)
46	Male	60	KRAS c.35G>T (p.G12V)
9	Male	61	KRAS c.37G>T (p.G13C), TP53 c.503A>C (p.H168P)
121	Female	76	KRAS c.38G>A (p.G13D), TP53 c.916C>T (p.R306*)
18	Male	52	KRAS: c.34 G>A (p. G12S ), TP53: c.701A>G (p. Y234C)
120	Male	61	KRAS: c.34G>A (p.G12S), TP53: c.817C>T (p.R273C)
73	Female	69	KRAS: c.34G>C (p.G12R)
30	Male	75	KRAS: c.35G>A (p.G12D),
117	Male	65	KRAS: c.35G>C (G12A)
76	Male	71	KRAS: c.35G>T (p.G12V)
71	Male	78	KRAS: c.35G>T (p.G12V), TP53: c.839G>C (p.R280T)
47	Female	58	KRAS: c.38G>A (p.G13D)
2	Male	53	NONE
4	Female	74	NONE
5	Male	39	NONE
6	Male	76	NONE
8	Male	68	NONE
10	Female	82	NONE
12	Male	45	NONE
13	Male	67	NONE
14	Female	42	NONE
15	Female	80	NONE
17	Male	59	NONE
20	Female	43	NONE
23	Male	70	NONE
25	Female	52	NONE
27	Male	64	NONE
29	Male	57	NONE
31	Male	74	NONE
34	Male	83	NONE
35	Female	41	NONE
37	Male	69	NONE
41	Male	69	NONE
45	Male	63	NONE
49	Male	61	NONE
51	Male	66	NONE
53	Female	72	NONE
55	Male	78	NONE
56	Male	86	NONE
57	Male	85	NONE
58	Female	47	NONE
60	Female	55	NONE
62	Female	87	NONE
64	Male	68	NONE
66	Male	68	NONE
69	Female	80	NONE
70	Male	83	NONE
72	Female	66	NONE
74	Male	66	NONE
75	Male	62	NONE
77	Male	76	NONE
80	Male	81	NONE
81	Male	69	NONE
82	Male	64	NONE
83	Female	79	NONE
84	Male	88	NONE
85	Male	81	NONE
89	Female	71	NONE
90	Male	74	NONE
91	Female	73	NONE
92	Male	66	NONE
93	Male	69	NONE
94	Male	54	NONE
96	Female	49	NONE
98	Male	67	NONE
99	Male	72	NONE
101	Male	83	NONE
102	Male	84	NONE
105	Male	52	NONE
106	Male	59	NONE
107	Female	65	NONE
109	Female	54	NONE
111	Female	68	NONE
118	Male	64	NONE
59	Male	51	NRAS c.182A>G p.Q61R
42	Male	71	NRAS c.35G>A (p.G12D)
79	Male	82	NRAS: c.182A>T ( p.Q61L)
38	Female	87	PIK3CA c.1633G>A (p.E545K)
22	Female	72	TP53 c.713G>A (p.C238Y)
100	Female	49	TP53 c.818G>A ( p.R273H), TP53 c.524G>A (p.R175H)
63	Male	89	TP53 c. 610G>T (p.R204*)
50	Female	61	TP53 c.407G>A (p.R136H)
21	Male	74	TP53 c.461G>T (p.G154V)
32	Male	66	TP53 c.503A>G (p.H168R)
26	Male	53	TP53 c.659A>G (p.Y220C)
54	Male	74	TP53 c.734G>C (p.G245A)
104	Female	87	TP53 c.743G>A (p.R248Q
40	Male	54	TP53 c.817C<T (p.R273C)
61	Male	56	TP53 c.880G>Τ (p.Ε294*)
110	Male	69	TP53: c.524G>A (p.R175H)
3	Male	62	TP53: c.638G>T (p. R213L)
65	Male	65	TP53: c.743G>C (p.R258P)
87	Male	75	TP53: c.757A>T (p.K253*)
